# Supplementary material for: Transcriptomic Characterization of an Infection of Mycobacterium smegmatis by the Cluster A4 Mycobacteriophage Kampy
Source: PLoS One. 2015 Oct 29;10(10):e0141100. doi: 10.1371/journal.pone.0141100 (PMC4626039; doi:10.1371/journal.pone.0141100)
Supplement: S1 Table — (XLSX) [file pone.0141100.s001.xlsx]

## Sheet: Sheet1
Cluster #	Size	Genes
0	3	“PBI_KAMPY_1_HNH_endonuclease, PBI_KAMPY_2_Hypothetical_Protein, PBI_KAMPY_4_Hypothetical_Protein“
1	7	"PBI_KAMPY_3_Hypothetical_Protein, PBI_KAMPY_5_Hypothetical_Protein, PBI_KAMPY_6_Hypothetical_Protein, PBI_KAMPY_7_Hypothetical_Protein, PBI_KAMPY_9_Holin, PBI_KAMPY_18_Hypothetical_Protein, PBI_KAMPY_29_Minor_Tail_Protein"
2	5	"PBI_KAMPY_8_Lysin_A, PBI_KAMPY_10_Lysin_B, PBI_KAMPY_11_Terminase, PBI_KAMPY_23_Tail_Assembly_Chaperone, PBI_KAMPY_28_Minor_Tail_Protein"
3	7	"PBI_KAMPY_12_Portal, PBI_KAMPY_13_Capsid, PBI_KAMPY_19_Hypothetical_Protein, PBI_KAMPY_21_Hypothetical_Protein, PBI_KAMPY_25_Tapemeasure, PBI_KAMPY_26_Minor_Tail_Protein, PBI_KAMPY_27_Minor_Tail_Protein"
4	4	"PBI_KAMPY_16_Hypothetical_Protein, PBI_KAMPY_20_Hypothetical_Protein, PBI_KAMPY_30_Minor_Tail_Protein, PBI_KAMPY_31_Minor_Tail_Protein"
5	17	"PBI_KAMPY_32_Hypothetical_Protein, PBI_KAMPY_33_Integrase_28S_int_29, PBI_KAMPY_34_Hypothetical_Protein, PBI_KAMPY_37_Hypothetical_Protein, PBI_KAMPY_39_Hypothetical_Protein, PBI_KAMPY_58_Hypothetical_Protein, PBI_KAMPY_64_Hypothetical_Protein, PBI_KAMPY_70_Hypothetical_Protein, PBI_KAMPY_71_Hypothetical_Protein, PBI_KAMPY_73_Hypothetical_Protein, PBI_KAMPY_74_Hypothetical_Protein, PBI_KAMPY_76_…
6	12	"PBI_KAMPY_35_Hypothetical_Protein, PBI_KAMPY_38_Hypothetical_Protein, PBI_KAMPY_44_Hypothetical_Protein, PBI_KAMPY_49_Hypothetical_Protein, PBI_KAMPY_56_Hypothetical_Protein, PBI_KAMPY_57_Endo_VII, PBI_KAMPY_59_Hydrolase, PBI_KAMPY_62_Phosphoribosyl_Transferase, PBI_KAMPY_65_Hypothetical_Protein, PBI_KAMPY_69_Immunity_Repressor, PBI_KAMPY_72_Hypothetical_Protein, PBI_KAMPY_75_Hypothetical_Protei…
7	11	"PBI_KAMPY_36_Deoxycytidylate_Deaminase, PBI_KAMPY_40_Hypothetical_Protein, PBI_KAMPY_41_Hypothetical_Protein, PBI_KAMPY_43_Hypothetical_Protein, PBI_KAMPY_46_HTH_DNA_Binding_Protein, PBI_KAMPY_47_Hypothetical_Protein, PBI_KAMPY_48_ThyX, PBI_KAMPY_54_DNA_Primase, PBI_KAMPY_55_DNA_Primase, PBI_KAMPY_61_Hypothetical_Protein, PBI_KAMPY_66_Hypothetical_Protein"
8	3	"PBI_KAMPY_42_Hypothetical_Protein, PBI_KAMPY_45_DNA_Polymerase, PBI_KAMPY_53_Hypothetical_Protein"
9	1	“PBI_KAMPY_50_Ribonucleotide_Reductase”
10	2	"PBI_KAMPY_51_Hypothetical_Protein, PBI_KAMPY_52_Metallophosphoesterase"
11	10	"PBI_KAMPY_60_Hypothetical_Protein, PBI_KAMPY_63_DnaB-Like_Helicase, PBI_KAMPY_67_RecB-like_helicase, PBI_KAMPY_68_Hypothetical_Protein, PBI_KAMPY_77_DNA_Methylase, PBI_KAMPY_82_Hypothetical_Protein, PBI_KAMPY_83_Hypothetical_Protein, PBI_KAMPY_84_Hypothetical_Protein, PBI_KAMPY_86_Hypothetical_Protein, PBI_KAMPY_87_Hypothetical_Protein"
12	1	“PBI_KAMPY_78_DNA_Methylase”
13	1	“PBI_KAMPY_14_Scaffold”
14	1	“PBI_KAMPY_15_Major_Capsid_Protein”
15	2	"PBI_KAMPY_17_Hypothetical_Protein, PBI_KAMPY_22_Major_Tail_Subunit"
